# Supplementary material for: Unravelling the Regulatory Roles of lncRNAs in Melanoma: From Mechanistic Insights to Target Selection
Source: Int J Mol Sci. 2025 Feb 27;26(5):2126. doi: 10.3390/ijms26052126 (PMC11900516; doi:10.3390/ijms26052126)
Supplement: Supplementary file 1 [file ijms-26-02126-s001.zip]

Archive with 1 entries (1 files):
- ijms-3427743-supplementary.xlsx
