# Supplementary material for: Unravelling the Regulatory Roles of lncRNAs in Melanoma: From Mechanistic Insights to Target Selection
Source: Int J Mol Sci. 2025 Feb 27;26(5):2126. doi: 10.3390/ijms26052126 (PMC11900516; doi:10.3390/ijms26052126)
Supplement: Supplementary file 1 [file ijms-26-02126-s001.zip › ijms-3427743-supplementary.xlsx]

## Sheet: TABLE S1
TABLE S1	Summary of the features of lncRNA associated to melanoma as derived from freely available datasets
Name	n° of transcripts	Regulation in melanoma	Mechanism of action	Other effect in melanoma	PUBMED ID
ANRIL	Not found in .gff3	Differential expression	-	-	28653984
Llme23	Not found in .gff3	Differential expression	Binds recombinant and native PSF protein	-	23618401
CASC2	27	Down-regulated	Sponges miR-181a promoting the expression of PLXNC1	-	29514220
DIRC3	31	Down-regulated	Modulates chromatin structure and inhibits the binding of SOX10 within the DIRC3 locus thus enhancing the expression of IGFBP5	-	31881017
FENDRR	14	Down-regulated	Inhibits MMP2 and MMP9 expressione and antagonize JNK/c-Jun pathway	-	32134466
FUT8-AS1	1	Down-regulated	Silences p15	-	34094894
GAS5	Not found in .gff3	Down-regulated	Inhibits EZH2 expression by recruiting E2F4 to the EZH2 promoter region	Accelerates oxidative-stress	32308561
HAND2-AS1	65	Down-regulated	Downregulates ROCK1	-	31423160
HCP5	9	Down-regulated	Sponges miR-1286 upregulating RARRES3	-	31496735
HOTAIR	13	Down-regulated	Sponges miR-152-3p liberating c-MET mRNA resulting in the activation of PI3k/Akt/mTOR signaling pathway	-	29156728
ITCH	3	Down-regulated	Downregulates GLUT1 and suppresses glucose uptake	-	31403357
LINC00459	1	Down-regulated	-	-	31844121
LINC01550	8	Down-regulated	-	-	33609219
LINC-PINT	69	Down-regulated	Recruits EZH2 to the promoter of CDK1, CCNA2, AURKA, and PCNA, leading to H3K27 trimethylation and epigenetic silencing of target genes	-	31921860
LINC-ROR	8	Down-regulated	-	-	26314857
MEG3	50	Down-regulated	Inhibits Wnt signaling pathway by reducing β-catenin and CyclinD1 and elevating GSK-3β levels	-	29781534
MIR155HG	2	Down-regulated	Sponges miR-485-3p upregulating PSIP1 expression	-	34225636
MIR31HG	27	Down-regulated	Interacts with SUZ12 causing the repression of p16 transcription	-	25908244
NKILA	2	Down-regulated	Inhibits NF-kB	-	28123845
PAUPAR	18	Down-regulated	Modulates HES1 expression by inhibiting H3K27 trimethylation.	-	27214741
SSATX	Not found in .gff3	Down-regulated	-	-	31352009
TINCR	Not found in .gff3	Down-regulated	Sponges miR-424-5p upregulating LATS1 expression. LATS1 activates Hippo signaling and repressed the activity of YAP, and expression of AXL, CTGF and CCN1	-	34542165
AFAP1-AS1	2	Up-regulated	Interactes with BRD7 reducing c-Myc expression	-	36777828
AGAP2-AS1	1	Up-regulated	Increases SLC7A11 mRNA stability through the IGF2BP2 pathway.	-	35707044
ATB	87	Up-regulated	Interactes with YBX1 recruiting it to the promoter of NOTCH3 thus resulting in the transcription of c-MYC, PCNA, and CDK4	-	29956757
BANCR	5	Up-regulated	Regulates activation of MAPK pathway	-	24967732
BASP1-AS1	8	Up-regulated	Interacts with YBX1 regulating Notch transcription	-	34533860
BLACAT1	Not found in .gff3	Up-regulated	Sponges miR-374-5b liberating UHMK1	-	34708547
CAR10	Not found in .gff3	Up-regulated	Sponges miR-125b-5p inducing RAB3D Expression	-	32636644
CASC15	Not found in .gff3	Up-regulated	Negatively regulates PDCD4 expression recruiting EZH2 and increasing H3K27me3 level	-	30013768
CCAT1	Not found in .gff3	Up-regulated	Sponges miR-33a	-	28409554
CD27-AS1-208	1	Up-regulated	Interacts with STAT3	-	35096622
CRNDE	30	Up-regulated	Sponges miR-205	-	30257602
DBH-AS1	1	Up-regulated	Sponges miR-223-3p increasing EGFR expression activating Akt/GLUT1 pathway	-	32744696
DSCAM-AS1	4	Up-regulated	Sponges miR-136	-	31002140
DUXAP8	9	Up-regulated	Sponges miR-3182 liberating NUPR1	-	33981357
FAL1	Not found in .gff3	Up-regulated	Associates with BMI1 modulating CDKN1A and repressesing p27	-	25203321
FALEC	1	Up-regulated	Repress p21 through recruiting EZH2 to the promoter of p21	-	29196104
FGD5-AS1	10	Up-regulated	-	-	32997827
FOXC2-AS1	1	Up-regulated	Silences p15 by recruiting EZH2	-	32964984
FOXD2-AS1	1	Up-regulated	-	-	30426532
FOXD3-AS1	20	Up-regulated	Sponges miR-127-3p	-	32354225
GAS6-AS2	Not found in .gff3	Up-regulated	Upregulates GAS6 expression and secretion, and activates AXL/AKT/ERK signals.	-	31162889
GAS6-DT	3	Up-regulated	Activates GAS6/AXL/AKT/ERK signals	-	31162889
Gm26809	Not found in .gff3	Up-regulated	Enhances CAF markers (α-SMA and FAP)	-	31544590
Gm33149	Not found in .gff3	Up-regulated	Sponges with miR-5623-3p activated the Wnt signaling pathway	-	38072970
H19	15	Up-regulated	Regulates the EMT-related gene expressions	-	29950863
HCG18	42	Up-regulated	Sponges miR-324-5p upregulating CDK16 expression	-	35273726
HOXD-AS1	10	Up-regulated	Suppress the expression of RUNX3 via binding to EZH2	-	29312805
ILF3-AS1	Not found in .gff3	Up-regulated	Inhibits the binding of EZH2 to ILF3 promoter inducing euchromatin formation and activating ILF3 transcription	-	30588088
JPX	85	Up-regulated	Interacts with YTHDF2 inhibiting the binding with USP10 leading to BMP2 mRNA stabilization and activation of AKT phosphorylation.	-	38441563
KCNQ1OT1	85	Up-regulated	Sponges miR-153	-	29667930
LENOX	Not found in .gff3	Up-regulated	Promotes association of the RAP2C GTPase with mitochondrial fission regulator DRP1, increasing DRP1 S637 phosphorylation, mitochondrial fusion, and oxidative phosphorylation.	-	36214632
LHFPL3-AS1	7	Up-regulated	Sponges miR-580-3p to augment STAT3 expression, resulting in activated JAK2/STAT3 signaling pathway	-	32753471
LICN00518	Not found in .gff3	Up-regulated	Sponges miR-204-5p upregulating AP1S2 expression	-	31712557
LICN00520	Not found in .gff3	Up-regulated	Sponges miR-125b-5p liberating EIF5A2	-	32466797
LINC00173	5	Up-regulated	-	-	35239877
LINC00511	107	Up-regulated	Sponges miR-625-5p upregulating PKM2 expression	-	34218270
LINC00518	8	Up-regulated	Recruites EIF4A3 to stabilize MITF mRNA.	-	35813236
LINC00665	35	Up-regulated	Sponges miR-224-5p to upregulate VMA21	-	33247967
LINC00673	Not found in .gff3	Up-regulated	-	-	27210747
LINC00963	65	Up-regulated	Sponges miR-608 promoting the expression of NACC1	-	30180950
LINC01234	17	Up-regulated	-	-	34218270
LNCOC1	9	Up-regulated	Sponges miR-124	-	35502349
lncRNA-ATB	Not found in .gff3	Up-regulated	Sponges miR-590-5p promoting YAP1	-	29956757
LNMAT1	Not found in .gff3	Up-regulated	Inhibits CADM1 expression by recruiting EZH2 to CADM1 promoter region	-	31334110
LUADT1	1	Up-regulated	Sponges miR-28-5p to upregulate RAP1B	-	32191497
MALAT1	17	Up-regulated	Sponges miR-34a	-	31101802
MHENCR	4	Up-regulated	Sponges with miR-425 and miR-489 thus upregulating IGF1 and SPIN1 expression, and further activating PI3K-Akt pathway.	-	28123636
MIAT	46	Up-regulated	Sponges with miR-150	-	32300960
MIR205HG	17	Up-regulated	Sponges miR-299-3p upregulating VEGFA expression	-	33535182
MIR4435-2HG	108	Up-regulated	Sponges miR-802 that directly targets FLOT2	-	32196611
MIRAT	Not found in .gff3	Up-regulated	Binds to the MEK scaffold protein IQGAP1 modulating MAPK pathway	-	30026510
MSC-AS1	14	Up-regulated	Sponges miR-302a-3p and recruites IGF2BP2 elevating LEF1 expression	-	34218464
NCK1-DT	9	Up-regulated	Sponges miR-526b-5p upregulating ADAM1 expression	-	34247598
NEAT1	9	Up-regulated	Sponges miR-224-5p	-	32096166
NORAD	1	Up-regulated	Sponges miR-205 upregulating EGLN2 expression	-	30843652
NR2F1-AS1	75	Up-regulated	Sponges miR-493-5p upregulating GOLM1 expression	-	33822440
OR3A4	Not found in .gff3	Up-regulated	Enhanches the PI3K/AKT signaling pathway	-	31486499
PANDAR	Not found in .gff3	Up-regulated	Regulates EMT	-	31938355
PEG10	Not found in .gff3	Up-regulated	Enhances cyclinD1 and CDK4 expression and sponges miR-33a	-	31318088
POU3F3	Not found in .gff3	Up-regulated	Downregulates MEG3	-	35201451
PVT1	190	Up-regulated	Binds to EZH2 and regulating the expression of miR-200c	-	29286144
RMEL3	1	Up-regulated	-	-	30457212
RP11-705C15.3	Not found in .gff3	Up-regulated	Sponges miR-145-5p activating NRAS/MAPK signaling axis	-	33311650
SAMMSON	28	Up-regulated	Disrupts vital mitochondrial functions	-	27008969
SLC7A11-AS1	5	Up-regulated	Inhibites the degradation of CTCF by inhibiting the ubiquitination by UBE3A	-	38187043
SLCO4A1-AS1	3	Up-regulated	Sponges miR-1306-5p upregulating PCGF2 expression	-	35427425
SLNCR	Not found in .gff3	Up-regulated	Recruits AR to chromatin-bound EGR1 to inhibit EGR1-mediated transcriptional activation of p21	-	31116991
SLNCR1	Not found in .gff3	Up-regulated	Binds AR, and Brn3a for transcriptional activation of MMP9	-	27210747
SNHG12	19	Up-regulated	Sponges miR-199b upregulating ETS1, PXN, JAG1, and DDR1 expression	-	35280401
SNHG16	18	Up-regulated	Sponges miR-205-5p upregulating PAK2 expression	-	35983126
SNHG17	118	Up-regulated	Enhanches the PI3K/AKT signaling pathway	-	31599425
SNHG5	89	Up-regulated	Binds miR-26a-5p thus promoting TRPC3 expression	-	30636880
SNHG8	15	Up-regulated	Sponges miR-656-3p upregulating SERPINE1 expression	-	35156513
SPRY4-IT1	10	Up-regulated	Sponges miR-22-3p thus enhancing MAPK pathway	-	31933852
SRA	1	Up-regulated	Mediates p38 activation	-	31945347
THOR	10	Up-regulated	Enhances IGF2BP1 mRNA stabilization activity	-	29245011
T-RECS	Not found in .gff3	Up-regulated	Enhances pro-survival kinases activity and increases hnRNPA2/B1 stability	-	38077055
TTN-AS1	81	Up-regulated	Increases the activity of TTN promoter and increases the stability of TTN mRNA	-	32820147
TUG1	Not found in .gff3	Up-regulated	Sponges miR-129-5p liberating AEG1 thus enhancing the expression of Bcl-2, MMP-9, and cyclin D1	Reduce the chemosensitivity of A375 cells to cisplatin	29543785
UCA1	45	Up-regulated	Sponges with miR-28-5p liberating HOXB3	-	30988802
XIST	30	Up-regulated	Sponges miR-139-5p	-	32103995
ZEB1-AS1	12	Up-regulated	Sponges miR-1224-5p	-	30651872
ZFAS1	14	Up-regulated	Sponges miR-150-5p liberating RAB9A	-	30889053
0
1
2
3
4
5
